# Supplementary material for: Permafrost in the Cretaceous supergreenhouse
Source: Nat Commun. 2022 Dec 26;13:7946. doi: 10.1038/s41467-022-35676-6 (PMC9792593; doi:10.1038/s41467-022-35676-6)
Supplement: Supplementary file 4 — Supplementary Data 1 [file 41467_2022_35676_MOESM4_ESM.csv]

Depth (m)	GR (API)
902	92,66
902,125	93,191
902,25	92,742
902,375	92,452
902,5	95,142
902,625	98,537
902,75	98,545
902,875	95,242
903	88,846
903,125	80,075
903,25	73,331
903,375	71,501
903,5	73,717
903,625	75,556
903,75	76,872
903,875	80,972
904	87,639
904,125	91,65
904,25	90,488
904,375	90,101
904,5	95,759
904,625	100,157
904,75	99,268
904,875	96,744
905	96,808
905,125	98,7
905,25	101,292
905,375	100,979
905,5	96,468
905,625	87,793
905,75	78,785
905,875	74,044
906	75,68
906,125	81,653
906,25	87,355
906,375	90,137
906,5	88,762
906,625	82,008
906,75	74,882
906,875	73,286
907	74,676
907,125	74,758
907,25	71,115
907,375	65,729
907,5	63,043
907,625	63,819
907,75	64,037
907,875	60,613
908	55,107
908,125	52,852
908,25	53,145
908,375	53,767
908,5	53,462
908,625	52,505
908,75	52,695
908,875	53,618
909	53,957
909,125	55,239
909,25	56,447
909,375	56,787
909,5	56,74
909,625	57,822
909,75	60,631
909,875	60,697
910	54,804
910,125	47,397
910,25	43,374
910,375	42,845
910,5	44,211
910,625	45,749
910,75	47,24
910,875	49,001
911	51,769
911,125	56,076
911,25	59,435
911,375	58,863
911,5	57,188
911,625	58,235
911,75	60,403
911,875	61,791
912	61,51
912,125	59,244
912,25	54,334
912,375	51,127
912,5	49,995
912,625	49,084
912,75	48,949
912,875	50,763
913	52,288
913,125	52,524
913,25	54,277
913,375	57,183
913,5	57,658
913,625	56,014
913,75	54,726
913,875	54,445
914	54,209
914,125	52,708
914,25	52,237
914,375	55,118
914,5	59,274
914,625	60,878
914,75	60,839
914,875	61,583
915	63,892
915,125	67,775
915,25	74,967
915,375	82,277
915,5	81,232
915,625	72,227
915,75	62,801
915,875	57,342
916	55,199
916,125	54,286
916,25	54,244
916,375	55,158
916,5	56,419
916,625	55,449
916,75	54,329
916,875	56,201
917	59,527
917,125	61,33
917,25	61,965
917,375	63,879
917,5	66,327
917,625	67,622
917,75	65,705
917,875	60,593
918	54,981
918,125	53,012
918,25	54,675
918,375	56,914
918,5	58,826
918,625	61,832
918,75	62,973
918,875	59,574
919	52,925
919,125	48,304
919,25	48,365
919,375	54,155
919,5	63,67
919,625	72,491
919,75	77,501
919,875	77,176
920	71,447
920,125	65,696
920,25	63,468
920,375	62,234
920,5	60,402
920,625	60,836
920,75	60,901
920,875	58,154
921	55,599
921,125	55,618
921,25	57,553
921,375	58,973
921,5	60,293
921,625	62,968
921,75	63,97
921,875	62,746
922	61,376
922,125	59,809
922,25	57,343
922,375	55,249
922,5	55,368
922,625	54,364
922,75	51,448
922,875	50,602
923	52,082
923,125	51,869
923,25	50,556
923,375	50,021
923,5	51,865
923,625	52,894
923,75	52,379
923,875	51,402
924	51,373
924,125	52,464
924,25	54,111
924,375	55,129
924,5	53,724
924,625	52,033
924,75	50,864
924,875	50,359
925	49,341
925,125	47,935
925,25	47,676
925,375	48,174
925,5	48,916
925,625	49,279
925,75	49,964
925,875	49,332
926	48,805
926,125	50,96
926,25	54,639
926,375	56,24
926,5	53,426
926,625	48,899
926,75	45,97
926,875	46,759
927	47,904
927,125	48,886
927,25	49,126
927,375	48,627
927,5	49,614
927,625	51
927,75	49,994
927,875	47,91
928	47,399
928,125	47,897
928,25	48,403
928,375	48,624
928,5	48,127
928,625	48,896
928,75	50,083
928,875	50,276
929	50,253
929,125	50,239
929,25	49,714
929,375	50,043
929,5	51,161
929,625	52,208
929,75	51,166
929,875	49,736
930	49,848
930,125	50,247
930,25	50,759
930,375	51,177
930,5	51,221
930,625	50,582
930,75	50,048
930,875	50,053
931	50,31
931,125	51,461
931,25	53,581
931,375	56,273
931,5	56,178
931,625	53,307
931,75	49,53
931,875	47,526
932	46,094
932,125	45,047
932,25	46,695
932,375	49,512
932,5	51,606
932,625	50,366
932,75	47,045
932,875	45,252
933	46,43
933,125	47,974
933,25	50,327
933,375	53,533
933,5	54,548
933,625	53,588
933,75	51,773
933,875	51,396
934	51,66
934,125	49,836
934,25	46,759
934,375	44,57
934,5	44,239
934,625	46,02
934,75	49,392
934,875	52,215
935	52,124
935,125	49,682
935,25	46,854
935,375	46,96
935,5	47,234
935,625	46,542
935,75	46,647
935,875	46,394
936	46,109
936,125	45,162
936,25	44,4
936,375	45,093
936,5	46,143
936,625	45,392
936,75	43,419
936,875	41,227
937	40,584
937,125	42,388
937,25	45,266
937,375	47,794
937,5	50,489
937,625	53,016
937,75	55,675
937,875	57,865
938	59,513
938,125	58,547
938,25	56,152
938,375	54,461
938,5	53,63
938,625	54,775
938,75	57,892
938,875	60,22
939	61,497
939,125	61,953
939,25	60,469
939,375	59,541
939,5	60,914
939,625	65,975
939,75	72,024
939,875	71,943
940	62,619
940,125	54,378
940,25	53,14
940,375	54,62
940,5	53,424
940,625	49,763
940,75	47,285
940,875	46,531
941	46,226
941,125	44,792
941,25	43,987
941,375	44,947
941,5	48,058
941,625	51,176
941,75	52,597
941,875	51,603
942	48,559
942,125	46,833
942,25	47,395
942,375	47,875
942,5	47,817
942,625	49,73
942,75	52,049
942,875	53,516
943	53,646
943,125	53,607
943,25	54,455
943,375	55,641
943,5	54,269
943,625	51,378
943,75	50,279
943,875	49,07
944	46,613
944,125	46,13
944,25	48,297
944,375	50,145
944,5	52,518
944,625	53,84
944,75	53,044
944,875	50,735
945	48,778
945,125	49,199
945,25	51,898
945,375	54,277
945,5	54,641
945,625	54,276
945,75	52,27
945,875	50,072
946	47,254
946,125	44,985
946,25	44,813
946,375	46,727
946,5	46,449
946,625	45,322
946,75	45,728
946,875	47,251
947	47,396
947,125	45,606
947,25	44,646
947,375	45,275
947,5	47,98
947,625	48,343
947,75	47,265
947,875	48,014
948	50,041
948,125	49,983
948,25	49,59
948,375	51,07
948,5	53,528
948,625	53,709
948,75	52,079
948,875	50,658
949	52,006
949,125	53,147
949,25	51,764
949,375	49,7
949,5	49,71
949,625	51,043
949,75	53,376
949,875	54,631
950	54,093
950,125	52,972
950,25	50,908
950,375	49,341
950,5	48,768
950,625	47,926
950,75	47,843
950,875	47,545
951	47,657
951,125	47,505
951,25	46,562
951,375	47,331
951,5	49,589
951,625	48,111
951,75	45,415
951,875	47,077
952	51,005
952,125	51,834
952,25	51,067
952,375	49,926
952,5	49,608
952,625	49,39
952,75	49,692
952,875	49,107
953	46,533
953,125	43,986
953,25	44,492
953,375	48,762
953,5	52,06
953,625	51,836
953,75	50,229
953,875	51,682
954	54,731
954,125	56,786
954,25	56,845
954,375	57,727
954,5	60,463
954,625	62,223
954,75	61,555
954,875	58,75
955	55,732
955,125	54,675
955,25	55,223
955,375	55,895
955,5	56,957
955,625	59,661
955,75	62,91
955,875	63,881
956	62,198
956,125	61,09
956,25	59,966
956,375	58,896
956,5	58,969
956,625	60,276
956,75	61,373
956,875	62,286
957	62,306
957,125	59,476
957,25	57,483
957,375	58,944
957,5	63,735
957,625	70,548
957,75	77,453
957,875	79,825
958	74,529
958,125	68,557
958,25	69,403
958,375	76,241
958,5	78,546
958,625	72,668
958,75	62,921
958,875	55,286
959	52,588
959,125	53,936
959,25	55,682
959,375	55,88
959,5	54,458
959,625	53,189
959,75	53,457
959,875	54,51
960	54,37
960,125	54,908
960,25	56,813
960,375	58,508
960,5	58,888
960,625	57,509
960,75	55,259
960,875	54,085
961	54,588
961,125	55,063
961,25	55,415
961,375	57,081
961,5	60,753
961,625	62,461
961,75	62,55
961,875	61,196
962	59,693
962,125	57,329
962,25	56,137
962,375	58,152
962,5	58,289
962,625	55,038
962,75	52,393
962,875	52,881
963	53,333
963,125	53,698
963,25	54,882
963,375	55,887
963,5	56,417
963,625	56,404
963,75	56,27
963,875	56,227
964	56,867
964,125	57,319
964,25	55,433
964,375	52,259
964,5	50,299
964,625	49,803
964,75	50,015
964,875	52,699
965	55,218
965,125	55,427
965,25	54,013
965,375	53,229
965,5	52,798
965,625	50,882
965,75	47,817
965,875	47,753
966	52,552
966,125	59,317
966,25	65,279
966,375	68,271
966,5	68,326
966,625	66,737
966,75	66,715
966,875	69,699
967	72,712
967,125	74,268
967,25	75,694
967,375	76,714
967,5	77,731
967,625	77,203
967,75	73,733
967,875	69,344
968	67,416
968,125	66,698
968,25	65,954
968,375	67,276
968,5	70,144
968,625	73,771
968,75	77,979
968,875	80,279
969	79,039
969,125	76,516
969,25	74,16
969,375	72,163
969,5	72,803
969,625	72,974
969,75	69,371
969,875	63,373
970	58,138
970,125	54,323
970,25	53,477
970,375	55,499
970,5	57,298
970,625	57,499
970,75	55,302
970,875	51,266
971	49,869
971,125	52,516
971,25	55,455
971,375	55,244
971,5	53,278
971,625	51,932
971,75	50,73
971,875	50,996
972	51,978
972,125	52,71
972,25	52,9
972,375	52,072
972,5	49,331
972,625	48,26
972,75	50,499
972,875	53,129
973	55,187
973,125	56,079
973,25	57,067
973,375	58,881
973,5	60,061
973,625	58,225
973,75	54,811
973,875	52,71
974	53,091
974,125	54,166
974,25	55,209
974,375	57,347
974,5	60,072
974,625	60,782
974,75	59,33
974,875	58,032
975	56,492
975,125	54,317
975,25	53,324
975,375	55,653
975,5	59,379
975,625	62,595
975,75	63,695
975,875	63,481
976	62,878
976,125	62,299
976,25	61,217
976,375	59,016
976,5	57,115
976,625	57,524
976,75	58,476
976,875	58,932
977	58,843
977,125	59,359
977,25	58,987
977,375	57,924
977,5	59,249
977,625	61,038
977,75	60,861
977,875	60,463
978	59,638
978,125	57,757
978,25	57,255
978,375	58,584
978,5	59,204
978,625	57,984
978,75	58,287
978,875	64,018
979	76,745
979,125	89,896
979,25	97,091
979,375	95,754
979,5	89,753
979,625	84,576
979,75	78,347
979,875	70,69
980	66,779
980,125	66,301
980,25	68,919
980,375	75,305
980,5	80,839
980,625	77,88
980,75	70,63
980,875	67,134
981	70,288
981,125	72,49
981,25	70,423
981,375	66,723
981,5	64,543
981,625	63,882
981,75	60,895
981,875	56,867
982	55,733
982,125	56,74
982,25	56,403
982,375	55,8
982,5	54,455
982,625	52,555
982,75	51,601
982,875	54,324
983	58,741
983,125	62,39
983,25	61,917
983,375	57,95
983,5	54,444
983,625	54,546
983,75	57,031
983,875	59,624
984	62,447
984,125	66,989
984,25	72,497
984,375	75,572
984,5	74,015
984,625	70,445
984,75	66,221
984,875	62,178
985	59,65
985,125	57,694
985,25	55,342
985,375	54,899
985,5	62,225
985,625	75,704
985,75	92,306
985,875	106,277
986	113,134
986,125	110,635
986,25	98,072
986,375	81,835
986,5	69,834
986,625	62,638
986,75	57,806
986,875	54,434
987	53,821
987,125	54,936
987,25	55,88
987,375	55,582
987,5	56,536
987,625	61,47
987,75	69,258
987,875	72,798
988	69,686
988,125	64,528
988,25	60,916
988,375	58,222
988,5	55,728
988,625	55,349
988,75	56,643
988,875	56,9
989	55,634
989,125	56,158
989,25	59,873
989,375	65,63
989,5	65,414
989,625	59,882
989,75	55,072
989,875	53,544
990	53,303
990,125	56,288
990,25	64,199
990,375	78,221
990,5	95,976
990,625	110,867
990,75	118,92
990,875	122,399
991	126,269
991,125	128,695
991,25	122,086
991,375	108,339
991,5	99,367
991,625	102,196
991,75	108,163
991,875	105,261
992	90,462
992,125	73,851
992,25	61,987
992,375	58,117
992,5	62,489
992,625	66,46
992,75	68,364
992,875	71,049
993	78,963
993,125	92,066
993,25	107,237
993,375	117,401
993,5	117,882
993,625	109,311
993,75	95,261
993,875	82,098
994	74,335
994,125	68,1
994,25	64,766
994,375	64,372
994,5	64,702
994,625	66,006
994,75	70,637
994,875	76,317
995	78,875
995,125	80,073
995,25	78,605
995,375	73,215
995,5	67,976
995,625	67,323
995,75	70,058
995,875	72,301
996	72,951
996,125	75,105
996,25	78,926
996,375	82,847
996,5	85,994
996,625	85,183
996,75	82,234
996,875	81,916
997	81,851
997,125	80,507
997,25	81,079
997,375	83,949
997,5	86,62
997,625	87,394
997,75	85,873
997,875	82,711
998	80,886
998,125	80,457
998,25	80,566
998,375	80,967
998,5	79,501
998,625	76,995
998,75	76,072
998,875	76,003
999	76,276
999,125	77,658
999,25	81,115
999,375	83,916
999,5	83,079
999,625	80,225
999,75	77,864
999,875	74,502
1000	70,832
1000,125	69,381
1000,25	67,154
1000,375	63,26
1000,5	57,938
1000,625	55,211
1000,75	55,18
1000,875	56,64
1001	58,412
1001,125	60,187
1001,25	62,185
1001,375	63,74
1001,5	62,817
1001,625	58,795
1001,75	54,103
1001,875	51,059
1002	50,872
1002,125	51,798
1002,25	52,618
1002,375	53,624
1002,5	55,25
1002,625	54,894
1002,75	53,929
1002,875	53,106
1003	52,036
1003,125	51,325
1003,25	51,955
1003,375	52,922
1003,5	54,826
1003,625	56,989
1003,75	56,595
1003,875	54,083
1004	53,018
1004,125	52,956
1004,25	52,886
1004,375	52,766
1004,5	53,016
1004,625	53,996
1004,75	55,292
1004,875	59,908
1005	71,207
1005,125	87,797
1005,25	107,973
1005,375	121,672
1005,5	123,858
1005,625	118,435
1005,75	103,822
1005,875	85,92
1006	79,023
1006,125	80,969
1006,25	80,873
1006,375	78,25
1006,5	75,733
1006,625	68,988
1006,75	59,45
1006,875	52,714
1007	50,007
1007,125	47,891
1007,25	46,267
1007,375	48,563
1007,5	58,617
1007,625	73,196
1007,75	86,567
1007,875	90,628
1008	81,257
1008,125	67,852
1008,25	58,242
1008,375	56,093
1008,5	59,551
1008,625	61,581
1008,75	62,574
1008,875	66,844
1009	72,828
1009,125	76,982
1009,25	78,018
1009,375	77,244
1009,5	77,022
1009,625	77,451
1009,75	76,789
1009,875	73,899
1010	69,383
1010,125	64,618
1010,25	61,884
1010,375	60,999
1010,5	61,267
1010,625	61,082
1010,75	58,041
1010,875	55,506
1011	55,837
1011,125	57,538
1011,25	58,061
1011,375	57,875
1011,5	58,625
1011,625	60,141
1011,75	60,338
1011,875	58,25
1012	57,704
1012,125	58,371
1012,25	57,996
1012,375	56,199
1012,5	55,765
1012,625	56,904
1012,75	57,26
1012,875	57,372
1013	56,662
1013,125	55,918
1013,25	57,13
1013,375	58,584
1013,5	57,065
1013,625	55,387
1013,75	54,09
1013,875	52,474
1014	51,783
1014,125	52,908
1014,25	55,817
1014,375	58,882
1014,5	61,323
1014,625	61,658
1014,75	59,073
1014,875	56,476
1015	54,114
1015,125	51,591
1015,25	50,877
1015,375	53,448
1015,5	57,835
1015,625	60,904
1015,75	61,215
1015,875	60,552
1016	58,456
1016,125	56,551
1016,25	55,394
1016,375	54,802
1016,5	54,65
1016,625	53,944
1016,75	52,857
1016,875	55,018
1017	60,072
1017,125	62,789
1017,25	61,901
1017,375	60,234
1017,5	60,731
1017,625	61,807
1017,75	63,072
1017,875	63,577
1018	61,226
1018,125	57,421
1018,25	56,085
1018,375	58,997
1018,5	62,267
1018,625	61,387
1018,75	56,949
1018,875	54,339
1019	54,703
1019,125	55,279
1019,25	55,701
1019,375	56,158
1019,5	55,703
1019,625	54,17
1019,75	52,07
1019,875	51,602
1020	53,571
1020,125	56,311
1020,25	59,45
1020,375	62,12
1020,5	62,142
1020,625	59,488
1020,75	58,889
1020,875	59,993
1021	59,926
1021,125	59,707
1021,25	58,932
1021,375	58,997
1021,5	60,791
1021,625	63,654
1021,75	65,882
1021,875	65,918
1022	64,007
1022,125	59,99
1022,25	54,275
1022,375	50,426
1022,5	49,773
1022,625	51,08
1022,75	54,61
1022,875	58,654
1023	62,621
1023,125	66,526
1023,25	70,245
1023,375	73,319
1023,5	73,913
1023,625	73,76
1023,75	72,949
1023,875	72,507
1024	72,458
1024,125	71,184
1024,25	68,431
1024,375	65,631
1024,5	65,768
1024,625	67,564
1024,75	68,344
1024,875	68,693
1025	66,753
1025,125	64,123
1025,25	63,203
1025,375	63,683
1025,5	62,837
1025,625	62,199
1025,75	65,445
1025,875	69,55
1026	69,827
1026,125	66,657
1026,25	61,983
1026,375	57,871
1026,5	56,167
1026,625	55,39
1026,75	56,419
1026,875	59,475
1027	63,548
1027,125	65,37
1027,25	63,293
1027,375	60,803
1027,5	62,206
1027,625	65,946
1027,75	68,742
1027,875	69,994
1028	67,922
1028,125	64,673
1028,25	63,414
1028,375	62,67
1028,5	60,087
1028,625	55,415
1028,75	50,147
1028,875	48,14
1029	51,254
1029,125	55,992
1029,25	57,8
1029,375	56,217
1029,5	55,701
1029,625	55,818
1029,75	54,45
1029,875	53,026
1030	54,181
1030,125	55,56
1030,25	55,243
1030,375	54,734
1030,5	54,778
1030,625	54,538
1030,75	52,309
1030,875	50,667
1031	52,447
1031,125	53,426
1031,25	51,832
1031,375	52,236
1031,5	54,932
1031,625	55,121
1031,75	54,206
1031,875	54,456
1032	54,799
1032,125	54,491
1032,25	52,413
1032,375	49,344
1032,5	48,407
1032,625	49,051
1032,75	48,218
1032,875	46,549
1033	48,035
1033,125	52,964
1033,25	57,672
1033,375	59,041
1033,5	58,514
1033,625	58,937
1033,75	60,382
1033,875	61,196
1034	61,547
1034,125	62,174
1034,25	61,794
1034,375	61,68
1034,5	62,074
1034,625	59,971
1034,75	57,24
1034,875	56,51
1035	57,076
1035,125	55,956
1035,25	54,342
1035,375	53,801
1035,5	54,77
1035,625	58,382
1035,75	62,511
1035,875	64,999
1036	64,138
1036,125	60,608
1036,25	58,392
1036,375	57,992
1036,5	57,907
1036,625	57,123
1036,75	55,425
1036,875	55,828
1037	59,815
1037,125	62,178
1037,25	61,559
1037,375	62,4
1037,5	64,364
1037,625	63,801
1037,75	61,237
1037,875	59,513
1038	57,96
1038,125	57,256
1038,25	57,781
1038,375	60,149
1038,5	62,581
1038,625	61,738
1038,75	58,637
1038,875	57,025
1039	57,269
1039,125	57,368
1039,25	56,959
1039,375	55,807
1039,5	55,576
1039,625	56,909
1039,75	59,165
1039,875	59,71
1040	58,766
1040,125	56,688
1040,25	54,394
1040,375	55,741
1040,5	59,39
1040,625	59,301
1040,75	58,997
1040,875	61,875
1041	64,569
1041,125	62,692
1041,25	57,639
1041,375	55,053
1041,5	59,005
1041,625	65,128
1041,75	69,187
1041,875	71,309
1042	71,127
1042,125	67,635
1042,25	63,044
1042,375	62,936
1042,5	66,197
1042,625	66,522
1042,75	64,564
1042,875	63,272
1043	62,147
1043,125	61,645
1043,25	61,055
1043,375	60,009
1043,5	59,705
1043,625	59,032
1043,75	59,32
1043,875	60,658
1044	61,748
1044,125	60,514
1044,25	59,52
1044,375	59,131
1044,5	57,999
1044,625	57,88
1044,75	59,209
1044,875	59,619
1045	59,438
1045,125	61,111
1045,25	64,064
1045,375	64,608
1045,5	61,876
1045,625	59,876
1045,75	58,971
1045,875	57,433
1046	54,626
1046,125	52,487
1046,25	52,199
1046,375	53,547
1046,5	57,733
1046,625	65,507
1046,75	74,29
1046,875	79,176
1047	76,567
1047,125	71,392
1047,25	68,471
1047,375	68,374
1047,5	67,689
1047,625	64,214
1047,75	62,498
1047,875	62,03
1048	61,147
1048,125	59,243
1048,25	59,862
1048,375	64,715
1048,5	69,094
1048,625	68,563
1048,75	66,589
1048,875	66,99
1049	67,65
1049,125	64,874
1049,25	61,099
1049,375	60,961
1049,5	61,881
1049,625	62,259
1049,75	65,268
1049,875	73,926
1050	87,282
1050,125	99,594
1050,25	107,426
1050,375	107,058
1050,5	95,939
1050,625	79,839
1050,75	67,697
1050,875	63,443
1051	63,091
1051,125	63,237
1051,25	63,659
1051,375	62,275
1051,5	58,274
1051,625	56,934
1051,75	60,929
1051,875	66,194
1052	66,215
1052,125	61,499
1052,25	55,468
1052,375	52,902
1052,5	55,5
1052,625	58,699
1052,75	58,889
1052,875	57,64
1053	57,225
1053,125	57,291
1053,25	57,405
1053,375	55,978
1053,5	53,708
1053,625	54,534
1053,75	57,425
1053,875	59,34
1054	60,804
1054,125	62,297
1054,25	63,949
1054,375	65,797
1054,5	65,693
1054,625	64,545
1054,75	66,453
1054,875	74,531
1055	88,359
1055,125	99,702
1055,25	99,138
1055,375	86,935
1055,5	74,348
1055,625	67,925
1055,75	65,444
1055,875	65,021
1056	65,404
1056,125	65,904
1056,25	65,986
1056,375	66,296
1056,5	66,626
1056,625	67,848
1056,75	69,09
1056,875	70,69
1057	71,883
1057,125	70,337
1057,25	65,911
1057,375	62,484
1057,5	62,708
1057,625	65,944
1057,75	69,32
1057,875	71,137
1058	71,059
1058,125	69,809
1058,25	68,527
1058,375	66,727
1058,5	65,385
1058,625	62,693
1058,75	61,132
1058,875	62,992
1059	66,86
1059,125	68,076
1059,25	66,346
1059,375	63,724
1059,5	61,815
1059,625	62,434
1059,75	66,092
1059,875	68,922
1060	69,09
1060,125	68,719
1060,25	68,28
1060,375	67,453
1060,5	65,29
1060,625	62,996
1060,75	62,741
1060,875	67,311
1061	75,62
1061,125	82,618
1061,25	90,199
1061,375	100,509
1061,5	102,404
1061,625	90,482
1061,75	74,659
1061,875	65,276
1062	62,823
1062,125	64,03
1062,25	65,982
1062,375	69,642
1062,5	74,747
1062,625	78,852
1062,75	80,395
1062,875	78,329
1063	75,005
1063,125	71,286
1063,25	70,071
1063,375	71,43
1063,5	72,136
1063,625	72,784
1063,75	73,912
1063,875	73,54
1064	67,494
1064,125	60,833
1064,25	59,295
1064,375	61,787
1064,5	64,182
1064,625	64,47
1064,75	65,008
1064,875	66,943
1065	68,368
1065,125	68,044
1065,25	67,79
1065,375	68,909
1065,5	68,482
1065,625	66,364
1065,75	66,261
1065,875	67,456
1066	67,453
1066,125	67,454
1066,25	67,718
1066,375	68,085
1066,5	67,594
1066,625	65,453
1066,75	61,991
1066,875	60,458
1067	63,92
1067,125	68,161
1067,25	68,721
1067,375	65,277
1067,5	63,485
1067,625	62,416
1067,75	59,514
1067,875	56,374
1068	55,557
1068,125	55,744
1068,25	55,373
1068,375	54,939
1068,5	55,185
1068,625	56,321
1068,75	58,41
1068,875	58,443
1069	56,486
1069,125	57,327
1069,25	60,465
1069,375	61,999
1069,5	62,685
1069,625	64,807
1069,75	68,208
1069,875	69,537
1070	70,596
1070,125	73,074
1070,25	75,182
1070,375	74,479
1070,5	74
1070,625	73,647
1070,75	73,044
1070,875	73,29
1071	73,838
1071,125	73,788
1071,25	75,469
1071,375	77,413
1071,5	75,834
1071,625	72,92
1071,75	71,341
1071,875	70,981
1072	71,847
1072,125	75,125
1072,25	79,98
1072,375	82,861
1072,5	82,649
1072,625	79,153
1072,75	75,618
1072,875	73,95
1073	75,946
1073,125	76,691
1073,25	75,615
1073,375	76,569
1073,5	79,42
1073,625	80,121
1073,75	78,534
1073,875	77,396
1074	77,585
1074,125	77,077
1074,25	75,36
1074,375	72,631
1074,5	70,428
1074,625	69,385
1074,75	71,151
1074,875	73,09
1075	71,453
1075,125	69,66
1075,25	70,263
1075,375	71,174
1075,5	71,594
1075,625	71,327
1075,75	69,043
1075,875	67,819
1076	69,407
1076,125	73,509
1076,25	76,177
1076,375	75,15
1076,5	76,351
1076,625	81,6
1076,75	85,579
1076,875	87,284
1077	87,291
1077,125	86,661
1077,25	85,914
1077,375	85,552
1077,5	84,874
1077,625	86,208
1077,75	88,208
1077,875	87,792
1078	86,665
1078,125	86,695
1078,25	87,104
1078,375	87,289
1078,5	87,848
1078,625	88,766
1078,75	88,852
1078,875	88,578
1079	89,159
1079,125	88,405
1079,25	88,952
1079,375	91,559
1079,5	90,057
1079,625	86,884
1079,75	84,047
1079,875	80,942
1080	80,643
1080,125	82,844
1080,25	85,308
1080,375	85,764
1080,5	82,896
1080,625	77,615
1080,75	70,608
1080,875	65,275
1081	63,476
1081,125	63,824
1081,25	64,213
1081,375	66,3
1081,5	66,392
1081,625	63,822
1081,75	60,148
1081,875	57,475
1082	55,966
1082,125	56,761
1082,25	58,597
1082,375	59,572
1082,5	61,565
1082,625	63,848
1082,75	63,35
1082,875	58,538
1083	55,448
1083,125	55,889
1083,25	57,259
1083,375	58,128
1083,5	57,961
1083,625	57,673
1083,75	57,833
1083,875	58,25
1084	60,25
1084,125	61,895
1084,25	63,539
1084,375	64,496
1084,5	63,348
1084,625	60,869
1084,75	60,06
1084,875	60,402
1085	58,21
1085,125	55,478
1085,25	54,106
1085,375	53,673
1085,5	54,13
1085,625	55,87
1085,75	57,158
1085,875	56,443
1086	54,015
1086,125	53,281
1086,25	54,596
1086,375	56,388
1086,5	57,665
1086,625	58,018
1086,75	57,327
1086,875	58,15
1087	60,438
1087,125	62,154
1087,25	61,352
1087,375	60,477
1087,5	58,234
1087,625	55,488
1087,75	53,469
1087,875	51,753
1088	51,049
1088,125	49,902
1088,25	48,656
1088,375	49,5
1088,5	52,853
1088,625	55,291
1088,75	56,078
1088,875	56,315
1089	57,258
1089,125	57,61
1089,25	56,069
1089,375	54,244
1089,5	54,495
1089,625	55,116
1089,75	56,732
1089,875	59,215
1090	58,475
1090,125	54,96
1090,25	53,288
1090,375	53,721
1090,5	55,658
1090,625	57,499
1090,75	58,46
1090,875	59,104
1091	61,068
1091,125	62,056
1091,25	60,751
1091,375	59,16
1091,5	59,33
1091,625	60,521
1091,75	61,107
1091,875	60,071
1092	57,166
1092,125	55,578
1092,25	54,76
1092,375	53,683
1092,5	53,221
1092,625	52,153
1092,75	50,9
1092,875	50,167
1093	50,733
1093,125	52,324
1093,25	53,699
1093,375	53,962
1093,5	51,933
1093,625	49,481
1093,75	49,702
1093,875	52,618
1094	56,062
1094,125	60,266
1094,25	61,397
1094,375	58,43
1094,5	54,715
1094,625	53,758
1094,75	53,896
1094,875	53,177
1095	53,854
1095,125	55,241
1095,25	55,464
1095,375	53,006
1095,5	49,525
1095,625	47,111
1095,75	46,331
1095,875	46,799
1096	48,501
1096,125	48,964
1096,25	49,416
1096,375	50,09
1096,5	50,451
1096,625	51,515
1096,75	52,613
1096,875	54,651
1097	59,159
1097,125	63,328
1097,25	63,65
1097,375	62,445
1097,5	60,874
1097,625	59,945
1097,75	58,134
1097,875	55,947
1098	55,593
1098,125	55,141
1098,25	52,364
1098,375	50,268
1098,5	51,952
1098,625	54,657
1098,75	54,449
1098,875	53,381
1099	53,45
1099,125	55,166
1099,25	56,75
1099,375	57,443
1099,5	55,602
1099,625	51,892
1099,75	49,252
1099,875	48,39
1100	50,383
1100,125	54,113
1100,25	56,591
1100,375	57,748
1100,5	58,189
1100,625	58,862
1100,75	58,534
1100,875	59,191
1101	60,528
1101,125	59,615
1101,25	58,481
1101,375	58,8
1101,5	59,429
1101,625	59,264
1101,75	59,621
1101,875	59,16
1102	58,174
1102,125	57,339
1102,25	56,665
1102,375	56,433
1102,5	56,419
1102,625	56,163
1102,75	55,71
1102,875	55,582
1103	58,119
1103,125	59,646
1103,25	58,755
1103,375	56,423
1103,5	54,115
1103,625	52,873
1103,75	52,234
1103,875	51,839
1104	50,78
1104,125	51,773
1104,25	52,871
1104,375	52,616
1104,5	52,973
1104,625	57,406
1104,75	62,672
1104,875	64,151
1105	59,664
1105,125	54,597
1105,25	50,759
1105,375	49,901
1105,5	51,958
1105,625	53,698
1105,75	52,864
1105,875	53,596
1106	57,671
1106,125	60,051
1106,25	58,165
1106,375	54,795
1106,5	53,825
1106,625	56,052
1106,75	58,849
1106,875	57,746
1107	53,002
1107,125	51,278
1107,25	52,875
1107,375	55,691
1107,5	57,33
1107,625	57,122
1107,75	54,622
1107,875	52,397
1108	52,114
1108,125	52,188
1108,25	53,168
1108,375	56,926
1108,5	61,307
1108,625	62,818
1108,75	62,95
1108,875	61,887
1109	57,062
1109,125	54,358
1109,25	53,704
1109,375	53,29
1109,5	53,215
1109,625	53,598
1109,75	53,793
1109,875	55,658
1110	59,745
1110,125	61,032
1110,25	57,819
1110,375	54,935
1110,5	54,386
1110,625	54,449
1110,75	54,204
1110,875	52
1111	49,102
1111,125	49,573
1111,25	53,612
1111,375	56,67
1111,5	56,989
1111,625	56,259
1111,75	57,11
1111,875	59,682
1112	61,665
1112,125	61,483
1112,25	61,035
1112,375	60,59
1112,5	57,789
1112,625	54,023
1112,75	51,924
1112,875	51,125
1113	51,957
1113,125	53,187
1113,25	52,941
1113,375	51,103
1113,5	50,302
1113,625	50,332
1113,75	50,031
1113,875	49,92
1114	49,478
1114,125	48,149
1114,25	48,474
1114,375	50,062
1114,5	51,567
1114,625	52,866
1114,75	55,138
1114,875	59,217
1115	64,053
1115,125	68,413
1115,25	69,205
1115,375	68,36
1115,5	69,432
1115,625	68,92
1115,75	64,46
1115,875	61,118
1116	60,602
1116,125	60,763
1116,25	61,624
1116,375	63,749
1116,5	66,845
1116,625	70,462
1116,75	71,564
1116,875	68,847
1117	65,303
1117,125	64,045
1117,25	66,392
1117,375	69,936
1117,5	71,301
1117,625	69,985
1117,75	67,765
1117,875	64,958
1118	63,604
1118,125	67,816
1118,25	71,992
1118,375	72,32
1118,5	69,078
1118,625	65,336
1118,75	63,637
1118,875	65,547
1119	69,689
1119,125	73,219
1119,25	74,207
1119,375	71,174
1119,5	68,103
1119,625	68,538
1119,75	71,868
1119,875	74,253
1120	74,541
1120,125	74,903
1120,25	75,674
1120,375	76,503
1120,5	75,586
1120,625	76,073
1120,75	78,043
1120,875	77,89
1121	71,146
1121,125	62,366
1121,25	56,065
1121,375	53,727
1121,5	55,055
1121,625	56,951
1121,75	57,36
1121,875	58,452
1122	62,072
1122,125	64,475
1122,25	66,403
1122,375	72,122
1122,5	81,879
1122,625	89,006
1122,75	89,464
1122,875	80,523
1123	65,109
1123,125	54,779
1123,25	52,85
1123,375	55,323
1123,5	56,856
1123,625	56,678
1123,75	55,865
1123,875	55,099
1124	56,125
1124,125	58,386
1124,25	60,023
1124,375	60,651
1124,5	60,171
1124,625	60,545
1124,75	62,514
1124,875	64,243
1125	62,881
1125,125	59,631
1125,25	57,716
1125,375	59,582
1125,5	61,367
1125,625	61,888
1125,75	63,522
1125,875	64,033
1126	61,625
1126,125	60,588
1126,25	63,297
1126,375	66,256
1126,5	65,431
1126,625	63,914
1126,75	64,15
1126,875	63,006
1127	60,627
1127,125	60,183
1127,25	60,338
1127,375	59,458
1127,5	58,191
1127,625	58,339
1127,75	60,857
1127,875	67,003
1128	72,273
1128,125	72,154
1128,25	68,659
1128,375	64,133
1128,5	61,553
1128,625	61,204
1128,75	60,896
1128,875	61,113
1129	63,264
1129,125	65,654
1129,25	66,591
1129,375	65,893
1129,5	64,607
1129,625	63,966
1129,75	63,332
1129,875	60,772
1130	57,828
1130,125	57,154
1130,25	59,518
1130,375	62,251
1130,5	64,096
1130,625	64,625
1130,75	63,394
1130,875	61,363
1131	58,383
1131,125	58,381
1131,25	62,39
1131,375	65,833
1131,5	64,951
1131,625	63,398
1131,75	62,286
1131,875	61,461
1132	61,085
1132,125	63,713
1132,25	67,945
1132,375	68,853
1132,5	68,166
1132,625	71,508
1132,75	74,154
1132,875	72,533
1133	68,201
1133,125	67,472
1133,25	69,855
1133,375	72,693
1133,5	74,412
1133,625	75,426
1133,75	74,408
1133,875	72,239
1134	70,928
1134,125	71,068
1134,25	72,868
1134,375	74,148
1134,5	72,744
1134,625	71,793
1134,75	74,501
1134,875	80,396
1135	85,013
1135,125	87,881
1135,25	89,276
1135,375	87,487
1135,5	82,097
1135,625	77,704
1135,75	76,953
1135,875	77,099
1136	76,029
1136,125	74,017
1136,25	73,805
1136,375	74,655
1136,5	74,38
1136,625	74,183
1136,75	75,246
1136,875	76,688
1137	78,332
1137,125	78,821
1137,25	77,953
1137,375	76,84
1137,5	76,565
1137,625	77,097
1137,75	77,274
1137,875	77,718
1138	76,94
1138,125	75,657
1138,25	74,923
1138,375	72,848
1138,5	72,615
1138,625	73,866
1138,75	74,202
1138,875	74,182
1139	76,481
1139,125	78,561
1139,25	78,087
1139,375	77,618
1139,5	78,488
1139,625	78,164
1139,75	76,946
1139,875	74,668
1140	73,979
1140,125	75,53
1140,25	77,979
1140,375	78,423
1140,5	76,792
1140,625	74,644
1140,75	72,524
1140,875	68,827
1141	69,12
1141,125	71,392
1141,25	73,268
1141,375	72,385
1141,5	70,312
1141,625	68,849
1141,75	69,206
1141,875	70,609
1142	69,89
1142,125	66,781
1142,25	64,836
1142,375	66,817
1142,5	70,217
1142,625	73,209
1142,75	75,847
1142,875	80,5
1143	86,938
1143,125	91,729
1143,25	94,164
1143,375	96,717
1143,5	99,135
1143,625	96,481
1143,75	89,731
1143,875	85,235
1144	86,277
1144,125	87,791
1144,25	89,607
1144,375	90,292
1144,5	88,381
1144,625	87,551
1144,75	88,348
1144,875	89,381
1145	90,754
1145,125	91,865
1145,25	90,055
1145,375	83,881
1145,5	76,289
1145,625	73,375
1145,75	75,959
1145,875	78,506
1146	77,998
1146,125	76,76
1146,25	75,823
1146,375	75,888
1146,5	77,586
1146,625	77,827
1146,75	75,463
1146,875	74,862
1147	80,817
1147,125	89,415
1147,25	96,246
1147,375	100,343
1147,5	99,706
1147,625	96,939
1147,75	95,34
1147,875	93,185
1148	89,343
1148,125	86,22
1148,25	84,453
1148,375	81,864
1148,5	75,927
1148,625	71,767
1148,75	70,343
1148,875	71,576
1149	73,464
1149,125	74,748
1149,25	76,925
1149,375	79,885
1149,5	81,767
1149,625	83,21
1149,75	82,625
1149,875	81,665
1150	79,968
1150,125	79,041
1150,25	77,172
1150,375	73,903
1150,5	70,552
1150,625	67,857
1150,75	67,107
1150,875	68,999
1151	70,815
1151,125	69,677
1151,25	68,943
1151,375	70,957
1151,5	74,406
1151,625	75,285
1151,75	75,231
[truncated: 586 more rows]
