# Supplementary material for: Permafrost in the Cretaceous supergreenhouse
Source: Nat Commun. 2022 Dec 26;13:7946. doi: 10.1038/s41467-022-35676-6 (PMC9792593; doi:10.1038/s41467-022-35676-6)
Supplement: Supplementary file 5 — Supplementary Data 2 [file 41467_2022_35676_MOESM5_ESM.csv]

Depth (m)	GR (API)
506	61,663
506,125	56,898
506,25	54,822
506,375	54,632
506,5	53,054
506,625	51,394
506,75	52,456
506,875	56,342
507	59,607
507,125	63,056
507,25	65,203
507,375	63,625
507,5	61,787
507,625	60,719
507,75	60,659
507,875	61,149
508	64,358
508,125	68,21
508,25	70,943
508,375	71,814
508,5	70,172
508,625	66,152
508,75	60,787
508,875	56,949
509	58,072
509,125	63,247
509,25	67,415
509,375	69,886
509,5	71,531
509,625	70,491
509,75	65,768
509,875	59,782
510	55,7
510,125	54,123
510,25	55,086
510,375	56,025
510,5	55,195
510,625	53,655
510,75	52,58
510,875	54,173
511	56,74
511,125	58,108
511,25	58,409
511,375	60,922
511,5	68,256
511,625	80,18
511,75	90,08
511,875	91,029
512	84,034
512,125	73,083
512,25	66,365
512,375	68,536
512,5	74,768
512,625	78,402
512,75	78,299
512,875	76,093
513	72,1
513,125	67,63
513,25	65,324
513,375	68,875
513,5	73,927
513,625	73,78
513,75	69,56
513,875	65,042
514	65,294
514,125	73,729
514,25	88,391
514,375	99,245
514,5	96,701
514,625	84,038
514,75	72,697
514,875	69,755
515	68,152
515,125	65,762
515,25	65,375
515,375	66,963
515,5	66,03
515,625	61,343
515,75	57,882
515,875	56,483
516	57,039
516,125	60,457
516,25	63,29
516,375	60,523
516,5	58,518
516,625	58,917
516,75	59,455
516,875	57,612
517	55,97
517,125	57,146
517,25	59,411
517,375	55,921
517,5	49,894
517,625	48,026
517,75	49,105
517,875	49,453
518	49,828
518,125	53,046
518,25	56,155
518,375	56,85
518,5	55,031
518,625	51,656
518,75	49,125
518,875	50,058
519	52,592
519,125	55,147
519,25	55,747
519,375	56,398
519,5	56,962
519,625	55,987
519,75	57,295
519,875	61,194
520	64,806
520,125	67,012
520,25	68,606
520,375	69,421
520,5	72,139
520,625	75,094
520,75	76,553
520,875	75,776
521	76,063
521,125	76,973
521,25	78,168
521,375	80,881
521,5	83,585
521,625	87,709
521,75	92,158
521,875	94,659
522	93,533
522,125	89,824
522,25	85,056
522,375	82,319
522,5	84,29
522,625	90,382
522,75	92,819
522,875	91,183
523	88,565
523,125	83,759
523,25	79,93
523,375	78,552
523,5	79,293
523,625	80,116
523,75	81,692
523,875	81,286
524	81,659
524,125	80,604
524,25	78,762
524,375	76,727
524,5	77,887
524,625	81,056
524,75	82,604
524,875	80,637
525	77,838
525,125	77,784
525,25	78,643
525,375	78,644
525,5	79,058
525,625	81,62
525,75	81,03
525,875	77,386
526	78,262
526,125	80,857
526,25	78,367
526,375	72,303
526,5	68,36
526,625	69,231
526,75	71,479
526,875	73,777
527	73,811
527,125	72,07
527,25	69,888
527,375	65,093
527,5	57,94
527,625	53,043
527,75	53,39
527,875	57,988
528	63,923
528,125	68,348
528,25	69,76
528,375	66,412
528,5	62,611
528,625	62,118
528,75	62,161
528,875	58,861
529	55,758
529,125	55,159
529,25	56,895
529,375	56,568
529,5	53,788
529,625	52,235
529,75	53,342
529,875	55,81
530	55,611
530,125	53,792
530,25	51,132
530,375	48,989
530,5	48,106
530,625	50,498
530,75	53,39
530,875	54,677
531	54,734
531,125	53,483
531,25	51,314
531,375	49,411
531,5	51,373
531,625	53,553
531,75	51,246
531,875	47,048
532	46,818
532,125	47,886
532,25	46,454
532,375	46,948
532,5	51,003
532,625	53,327
532,75	52,529
532,875	50,413
533	49,148
533,125	49,745
533,25	50,724
533,375	50,635
533,5	51,212
533,625	53,174
533,75	55,961
533,875	57,66
534	59,292
534,125	60,527
534,25	56,744
534,375	50,328
534,5	48,463
534,625	50,704
534,75	55,156
534,875	55,778
535	52,895
535,125	51,004
535,25	51,283
535,375	51,644
535,5	51,934
535,625	53,453
535,75	55,686
535,875	55,851
536	55,438
536,125	57,267
536,25	57,952
536,375	57,226
536,5	59,058
536,625	61,746
536,75	63,896
536,875	66,807
537	67,176
537,125	65,226
537,25	64,793
537,375	67,339
537,5	71,192
537,625	73,028
537,75	73,173
537,875	71,121
538	70,331
538,125	69,538
538,25	66,583
538,375	62,652
538,5	62,014
538,625	61,95
538,75	60,277
538,875	59,991
539	61,278
539,125	61,594
539,25	59,774
539,375	57,255
539,5	56,156
539,625	56,243
539,75	55,778
539,875	54,702
540	53,675
540,125	54,295
540,25	53,439
540,375	51,005
540,5	49,149
540,625	51,577
540,75	57,49
540,875	62,753
541	63,298
541,125	60,024
541,25	54,791
541,375	53,909
541,5	57,785
541,625	61,912
541,75	60,707
541,875	55,083
542	51,304
542,125	50,5
542,25	50,558
542,375	51,41
542,5	53,132
542,625	55,945
542,75	58,424
542,875	58,085
543	56,568
543,125	54,838
543,25	55,559
543,375	57,467
543,5	56,908
543,625	55,65
543,75	57,329
543,875	59,773
544	63,213
544,125	65,148
544,25	64,629
544,375	64,578
544,5	67,045
544,625	68,357
544,75	67,147
544,875	66,835
545	64,974
545,125	60,573
545,25	57,517
545,375	59,473
545,5	60,938
545,625	60,295
545,75	59,823
545,875	60,163
546	59,508
546,125	58,193
546,25	55,907
546,375	53,558
546,5	54,755
546,625	58,39
546,75	61,79
546,875	61,303
547	58,666
547,125	56,63
547,25	54,974
547,375	52,985
547,5	54,38
547,625	55,799
547,75	53,582
547,875	50,044
548	50,523
548,125	51,736
548,25	50,723
548,375	48,157
548,5	48,722
548,625	52,396
548,75	55,955
548,875	57,164
549	55,205
549,125	53,148
549,25	52,57
549,375	54,855
549,5	58,455
549,625	60,853
549,75	58,054
549,875	51,738
550	50,105
550,125	53,944
550,25	58,802
550,375	58,511
550,5	55,271
550,625	51,776
550,75	49,847
550,875	50,064
551	51,837
551,125	55,444
551,25	57,143
551,375	56,349
551,5	54,817
551,625	54,939
551,75	55,874
551,875	55,052
552	53,734
552,125	53,203
552,25	52,885
552,375	52,454
552,5	53,527
552,625	56,855
552,75	59,174
552,875	57,651
553	55,606
553,125	57,395
553,25	60,976
553,375	59,839
553,5	56,789
553,625	57,012
553,75	59,506
553,875	61,632
554	61,544
554,125	59,234
554,25	58,113
554,375	58,649
554,5	58,655
554,625	58,821
554,75	59,178
554,875	56,78
555	54,446
555,125	54,367
555,25	55,207
555,375	55,911
555,5	58,014
555,625	60,847
555,75	62,607
555,875	61,117
556	58,272
556,125	57,143
556,25	57,336
556,375	58,509
556,5	57,637
556,625	55,208
556,75	50,714
556,875	49,071
557	51,23
557,125	55,663
557,25	58,272
557,375	59,311
557,5	56,384
557,625	51,055
557,75	47,334
557,875	44,015
558	40,974
558,125	40,77
558,25	42,715
558,375	44,532
558,5	45,966
558,625	45,975
558,75	43,179
558,875	39,452
559	39,255
559,125	40,348
559,25	40,047
559,375	40,802
559,5	43,02
559,625	44,498
559,75	45,654
559,875	46,41
560	47,035
560,125	45,745
560,25	43,624
560,375	41,596
560,5	40,911
560,625	41,136
560,75	42,366
560,875	44,041
561	44,896
561,125	44,466
561,25	43,082
561,375	43,28
561,5	45,846
561,625	49,071
561,75	49,157
561,875	46,867
562	44,706
562,125	44,198
562,25	45,409
562,375	48,265
562,5	50,105
562,625	48,614
562,75	46,653
562,875	45,36
563	43,136
563,125	41,899
563,25	42,753
563,375	43,935
563,5	44,537
563,625	45,413
563,75	47,409
563,875	47,604
564	46,631
564,125	45,438
564,25	44,008
564,375	42,11
564,5	41,162
564,625	42,61
564,75	46,079
564,875	49,469
565	48,064
565,125	45,595
565,25	45,541
565,375	45,537
565,5	44,428
565,625	43,287
565,75	42,599
565,875	42,074
566	42,732
566,125	44,624
566,25	46,437
566,375	48,511
566,5	49,644
566,625	48,412
566,75	45,907
566,875	43,693
567	43,064
567,125	43,63
567,25	43,483
567,375	43,788
567,5	42,708
567,625	42,123
567,75	43,867
567,875	45,587
568	45,007
568,125	44,079
568,25	43,708
568,375	43,527
568,5	44,617
568,625	45,281
568,75	43,939
568,875	41,671
569	42,328
569,125	43,718
569,25	43,216
569,375	40,705
569,5	41,217
569,625	44,458
569,75	46,515
569,875	46,05
570	44,431
570,125	42,285
570,25	43,021
570,375	46,546
570,5	47,714
570,625	45,715
570,75	45,096
570,875	45,747
571	46,317
571,125	45,768
571,25	44,909
571,375	42,773
571,5	41,942
571,625	42,879
571,75	44,773
571,875	46,905
572	48,45
572,125	49,942
572,25	50,134
572,375	49,533
572,5	48,241
572,625	46,196
572,75	44,929
572,875	47,018
573	49,557
573,125	49,92
573,25	50,146
573,375	51,698
573,5	52,64
573,625	53,436
573,75	53,315
573,875	50,366
574	47,776
574,125	46,842
574,25	45,334
574,375	46,32
574,5	51,02
574,625	55,251
574,75	55,756
574,875	53,915
575	52,531
575,125	49,461
575,25	46,427
575,375	44,364
575,5	46,38
575,625	50,555
575,75	54,606
575,875	56,283
576	57,759
576,125	58,121
576,25	55,666
576,375	50,684
576,5	48,582
576,625	51,923
576,75	56,529
576,875	56,935
577	55,343
577,125	54,716
577,25	54,671
577,375	55,566
577,5	57,266
577,625	56,776
577,75	53,795
577,875	50,567
578	48,128
578,125	46,765
578,25	47,241
578,375	50,237
578,5	52,637
578,625	51,675
578,75	51,236
578,875	53,093
579	55,295
579,125	56,318
579,25	55,882
579,375	53,805
579,5	50,321
579,625	48,509
579,75	48,715
579,875	47,71
580	46,027
580,125	45,477
580,25	47,122
580,375	47,469
580,5	47,1
580,625	47,525
580,75	49,53
580,875	52,527
581	53,418
581,125	53,406
581,25	54,658
581,375	56,479
581,5	56,301
581,625	55,499
581,75	53,45
581,875	51,935
582	54,348
582,125	58,108
582,25	59,714
582,375	58,3
582,5	57,003
582,625	56,823
582,75	56,82
582,875	53,471
583	50,249
583,125	48,877
583,25	46,996
583,375	45,036
583,5	45,663
583,625	49,005
583,75	50,608
583,875	48,821
584	46,281
584,125	45,079
584,25	46,063
584,375	48,666
584,5	50,132
584,625	51,079
584,75	50,947
584,875	49,85
585	48,649
585,125	48,696
585,25	48,76
585,375	46,486
585,5	45,602
585,625	46,47
585,75	48,001
585,875	49,685
586	50,812
586,125	51,818
586,25	52,953
586,375	52,95
586,5	51,434
586,625	50,559
586,75	52,719
586,875	59,576
587	66,383
587,125	68,246
587,25	65,326
587,375	62,016
587,5	59,192
587,625	57,743
587,75	58,577
587,875	61,164
588	62,202
588,125	61,493
588,25	60,983
588,375	59,658
588,5	58,569
588,625	59,073
588,75	58,965
588,875	58,514
589	59,8
589,125	63,661
589,25	68,244
589,375	71,856
589,5	71,949
589,625	67,66
589,75	63,58
589,875	63,685
590	64,32
590,125	65,233
590,25	66,316
590,375	67,472
590,5	67,123
590,625	63,226
590,75	61,174
590,875	63,609
591	66,718
591,125	71,059
591,25	73,444
591,375	70,134
591,5	66,29
591,625	64,339
591,75	62,83
591,875	59,207
592	55,915
592,125	54,893
592,25	56,221
592,375	57,657
592,5	58,344
592,625	59,248
592,75	61,916
592,875	65,408
593	68,735
593,125	69,289
593,25	67,053
593,375	65,256
593,5	65,168
593,625	64,763
593,75	62,296
593,875	59,882
594	61,886
594,125	68,756
594,25	75,986
594,375	79,668
594,5	77,44
594,625	72,339
594,75	67,7
594,875	64,146
595	63,041
595,125	62,607
595,25	60,517
595,375	57,453
595,5	57,542
595,625	59,18
595,75	62,758
595,875	66,206
596	64,325
596,125	60,139
596,25	58,967
596,375	67,529
596,5	77,164
596,625	82,236
596,75	82,999
596,875	79,784
597	77,1
597,125	76,028
597,25	73,261
597,375	67,051
597,5	62,393
597,625	60,126
597,75	58,678
597,875	58,976
598	58,886
598,125	57,928
598,25	56,175
598,375	55,19
598,5	54,711
598,625	56,224
598,75	60,047
598,875	60,642
599	56,671
599,125	49,99
599,25	46,439
599,375	46,915
599,5	47,892
599,625	49,561
599,75	50,598
599,875	49,544
600	49,381
600,125	50,912
600,25	51,733
600,375	51,55
600,5	53,583
600,625	55,549
600,75	53,36
600,875	48,527
601	46,014
601,125	46,798
601,25	50,004
601,375	51,59
601,5	51,304
601,625	50,04
601,75	46,874
601,875	44,194
602	45,48
602,125	48,086
602,25	49,919
602,375	50,062
602,5	49,251
602,625	49,072
602,75	47,594
602,875	45,944
603	46,777
603,125	47,384
603,25	46,899
603,375	47,439
603,5	49,377
603,625	51,111
603,75	50,236
603,875	48,144
604	48,057
604,125	49,048
604,25	48,139
604,375	46,193
604,5	46,835
604,625	47,984
604,75	46,609
604,875	45,968
605	48,048
605,125	49,81
605,25	51,531
605,375	52,802
605,5	52,814
605,625	52,325
605,75	51,258
605,875	49,642
606	48,705
606,125	47,777
606,25	46,674
606,375	46,926
606,5	51,661
606,625	56,652
606,75	57,512
606,875	52,948
607	51,421
607,125	52,014
607,25	52,622
607,375	49,614
607,5	47,54
607,625	48,221
607,75	51,824
607,875	53,225
608	52,781
608,125	53,336
608,25	55,457
608,375	55,04
608,5	51,157
608,625	49,054
608,75	49,48
608,875	51,471
609	51,347
609,125	51,02
609,25	49,355
609,375	47,654
609,5	47,724
609,625	50,27
609,75	52,612
609,875	52,355
610	49,973
610,125	48,156
610,25	47,937
610,375	47,169
610,5	45,74
610,625	45,46
610,75	45,702
610,875	46,45
611	47,534
611,125	47,297
611,25	47,108
611,375	48,346
611,5	47,356
611,625	45,153
611,75	44,396
611,875	47,545
612	49,758
612,125	49,636
612,25	48,023
612,375	45,587
612,5	44,885
612,625	47,163
612,75	48,885
612,875	47,772
613	47,397
613,125	49,344
613,25	52,067
613,375	53,515
613,5	52,376
613,625	51,067
613,75	50,321
613,875	51,127
614	48,961
614,125	47,429
614,25	49,67
614,375	53,725
614,5	56,356
614,625	57,73
614,75	60,706
614,875	63,212
615	64,394
615,125	64,397
615,25	65,456
615,375	66,267
615,5	63,676
615,625	62,221
615,75	62,908
615,875	65,437
616	64,559
616,125	62,535
616,25	63,407
616,375	67,639
616,5	70,973
616,625	69,025
616,75	66,33
616,875	69,081
617	73,418
617,125	73,169
617,25	68,469
617,375	60,929
617,5	54,076
617,625	50,759
617,75	51,013
617,875	51,33
618	52,69
618,125	55,306
618,25	57,027
618,375	57,836
618,5	59,778
618,625	61,857
618,75	63,071
618,875	62,683
619	61,829
619,125	63,025
619,25	64,397
619,375	62,121
619,5	57,877
619,625	55,388
619,75	54,393
619,875	53,796
620	51,902
620,125	50,014
620,25	48,855
620,375	49,196
620,5	51,498
620,625	54,029
620,75	55,731
620,875	57,664
621	59,505
621,125	62,45
621,25	64,322
621,375	63,852
621,5	61,556
621,625	59,671
621,75	55,907
621,875	52,038
622	51,449
622,125	53,516
622,25	55,389
622,375	55,199
622,5	54,657
622,625	54,824
622,75	53,365
622,875	52,041
623	52,321
623,125	53,174
623,25	53,292
623,375	52,509
623,5	51,032
623,625	51,175
623,75	51,756
623,875	50,757
624	49,401
624,125	49,883
624,25	50,057
624,375	49,934
624,5	52,704
624,625	55,853
624,75	54,39
624,875	51,811
625	52,916
625,125	55,956
625,25	58,331
625,375	58,641
625,5	58,376
625,625	59,191
625,75	61,017
625,875	60,506
626	58,638
626,125	55,877
626,25	52,64
626,375	49,935
626,5	51,175
626,625	53,796
626,75	54,971
626,875	53,522
627	52,116
627,125	49,763
627,25	45,846
627,375	45,543
627,5	48,703
627,625	50,034
627,75	48,309
627,875	48,495
628	52,548
628,125	56,219
628,25	58,341
628,375	59,844
628,5	58,026
628,625	55,194
628,75	55,566
628,875	56,067
629	54,571
629,125	55,011
629,25	56,244
629,375	54,031
629,5	52,584
629,625	55,073
629,75	58,516
629,875	57,788
630	55,525
630,125	53,913
630,25	53,796
630,375	52,96
630,5	52,156
630,625	52,554
630,75	53,231
630,875	52,106
631	52,255
631,125	54,375
631,25	55,731
631,375	54,971
631,5	53,517
631,625	51,308
631,75	50,258
631,875	51,06
632	51,95
632,125	54,618
632,25	56,865
632,375	55,901
632,5	52,574
632,625	48,986
632,75	44,705
632,875	43,286
633	44,861
633,125	47,549
633,25	49,482
633,375	51,441
633,5	51,741
633,625	50,445
633,75	48,726
633,875	48,256
634	48,138
634,125	48,765
634,25	50,007
634,375	49,987
634,5	49,801
634,625	52,862
634,75	56,769
634,875	56,919
635	52,806
635,125	50,331
635,25	53,667
635,375	59,175
635,5	60,323
635,625	57,651
635,75	55,972
635,875	56,296
636	56,771
636,125	54,795
636,25	51,686
636,375	51,24
636,5	53,539
636,625	54,46
636,75	50,723
636,875	46,272
637	46,001
637,125	50,124
637,25	54,851
637,375	54,291
637,5	50,39
637,625	47,083
637,75	46,507
637,875	45,136
638	45,574
638,125	48,716
638,25	52,518
638,375	52,993
638,5	52,372
638,625	53,758
638,75	54,398
638,875	52,696
639	48,968
639,125	46,129
639,25	47,933
639,375	52,719
639,5	57,36
639,625	58,983
639,75	57,093
639,875	56,219
640	58,542
640,125	62,474
640,25	63,687
640,375	61,82
640,5	59,976
640,625	59,251
640,75	60,537
640,875	65,52
641	67,62
641,125	63,954
641,25	59,863
641,375	57,778
641,5	55,455
641,625	53,669
641,75	53,474
641,875	53,371
642	54,051
642,125	56,575
642,25	58,964
642,375	59,102
642,5	58,276
642,625	58,337
642,75	60,547
642,875	61,582
643	62,044
643,125	61,453
643,25	58,829
643,375	57,664
643,5	59,061
643,625	62,389
643,75	63,641
643,875	64,473
644	64,004
644,125	61,538
644,25	58,924
644,375	59,258
644,5	61,057
644,625	61,648
644,75	63,527
644,875	64,766
645	65,48
645,125	65,64
645,25	65,216
645,375	64,016
645,5	62,27
645,625	58,687
645,75	58,752
645,875	62,539
646	66,3
646,125	69,725
646,25	75,434
646,375	80,437
646,5	83,18
646,625	82,878
646,75	80,583
646,875	78,129
647	74,568
647,125	69,966
647,25	68,285
647,375	72,315
647,5	78,025
647,625	82,471
647,75	83,279
647,875	81,679
648	78,746
648,125	74,165
648,25	69,197
648,375	66,124
648,5	65,16
648,625	63,923
648,75	62,31
648,875	61,218
649	59,797
649,125	58,478
649,25	59,226
649,375	62,264
649,5	63,803
649,625	61,806
649,75	57,442
649,875	53,864
650	52,689
650,125	55,313
650,25	59,757
650,375	61,871
650,5	61,064
650,625	59,396
650,75	57,201
650,875	57,562
651	57,409
651,125	55,821
651,25	57,81
651,375	61,715
651,5	62,471
651,625	60,387
651,75	57,982
651,875	55,818
652	53,168
652,125	54,261
652,25	57,688
652,375	60,268
652,5	62,887
652,625	67,386
652,75	71,035
652,875	71,295
653	67,911
653,125	61,975
653,25	58,955
653,375	59,855
653,5	62,318
653,625	62,314
653,75	60,351
653,875	59,325
654	59,08
654,125	59,693
654,25	61,652
654,375	62,378
654,5	61,406
654,625	60,396
654,75	61,567
654,875	62,786
655	62,472
655,125	62,526
655,25	65,471
655,375	68,22
655,5	69,809
655,625	70,846
655,75	70,449
655,875	68,262
656	65,158
656,125	63,296
656,25	67,012
656,375	71,698
656,5	74,574
656,625	76,3
656,75	74,446
656,875	70,208
657	69,889
657,125	71,831
657,25	72,84
657,375	70,883
657,5	66,378
657,625	64,917
657,75	67,619
657,875	68,09
658	66,779
658,125	66,608
658,25	64,54
658,375	59,197
658,5	55,427
658,625	55,171
658,75	54,997
658,875	52,146
659	50,357
659,125	50,921
659,25	52,117
659,375	51,066
659,5	50,068
659,625	49,328
659,75	49,773
659,875	51,724
660	53,937
660,125	53,955
660,25	49,888
660,375	47,583
660,5	48,015
660,625	50,533
660,75	51,973
660,875	53,534
661	55,425
661,125	55,847
661,25	53,502
661,375	49,894
661,5	48,911
661,625	51,142
661,75	54,161
661,875	55,314
662	54,306
662,125	52,155
662,25	49,777
662,375	49,543
662,5	52,05
662,625	54,536
662,75	53,532
662,875	53,022
663	53,51
663,125	52,842
663,25	50,702
663,375	50,617
663,5	52,707
663,625	55,813
663,75	55,162
663,875	51,539
664	50,034
664,125	51,58
664,25	53,414
664,375	53,016
664,5	50,881
664,625	49,536
664,75	49,733
664,875	49,389
665	47,871
665,125	49,065
665,25	53,141
665,375	56,883
665,5	56,793
665,625	53,419
665,75	50,862
665,875	51,733
666	53,876
666,125	56,168
666,25	56,117
666,375	54,167
666,5	53,659
666,625	56,362
666,75	60,829
666,875	61,416
667	59,754
667,125	56,9
667,25	55,411
667,375	56,333
667,5	58,201
667,625	58,646
667,75	57,916
667,875	56,487
668	54,028
668,125	53,158
668,25	55,459
668,375	56,934
668,5	57,876
668,625	57,828
668,75	58,285
668,875	59,836
669	61,441
669,125	62,034
669,25	62,322
669,375	62,804
669,5	64,379
669,625	66,245
669,75	67,751
669,875	68,551
670	69,827
670,125	70,614
670,25	68,995
670,375	68,621
670,5	67,202
670,625	63,465
670,75	59,06
670,875	56,878
671	56,989
671,125	59,037
671,25	61,469
671,375	60,777
671,5	58,336
671,625	56,49
671,75	56,119
671,875	56,192
672	54,541
672,125	50,841
672,25	52,298
672,375	58,181
672,5	61,016
672,625	60,734
672,75	60,009
672,875	60,793
673	62,164
673,125	61,037
673,25	60,056
673,375	58,356
673,5	55,859
673,625	56,547
673,75	59,353
673,875	61,4
674	62,879
674,125	62,235
674,25	61,786
674,375	62,515
674,5	61,908
674,625	60,666
674,75	59,295
674,875	56,571
675	54,278
675,125	53,032
675,25	53,782
675,375	54,745
675,5	54,678
675,625	53,937
675,75	54,836
675,875	55,876
676	56,372
676,125	55,99
676,25	54,825
676,375	52,822
676,5	53,173
676,625	56,46
676,75	59,81
676,875	57,397
677	53,197
677,125	52,51
677,25	56,654
677,375	60,763
677,5	62,572
677,625	62,745
677,75	61,703
677,875	61,577
678	59,658
678,125	56,814
678,25	56,039
678,375	58,17
678,5	61,968
678,625	64,9
678,75	64,239
678,875	62,906
679	63,433
679,125	63,537
679,25	62,438
679,375	62,914
679,5	62,696
679,625	60,606
679,75	57,597
679,875	56,516
680	57,586
680,125	58,8
680,25	60,36
680,375	61,687
680,5	62,654
680,625	64,817
680,75	66,968
680,875	66,795
681	67,134
681,125	67,253
681,25	66,184
681,375	66,105
681,5	65,629
681,625	65,283
681,75	68,214
681,875	69,678
682	66,938
682,125	62,763
682,25	62,226
682,375	63,205
682,5	63,332
682,625	63,174
682,75	66,958
682,875	71,055
683	75,791
683,125	78,275
683,25	78,224
683,375	79,333
683,5	79,194
683,625	76,418
683,75	74,095
683,875	74,734
684	77,348
684,125	79,023
684,25	74,552
684,375	66,954
684,5	63,348
684,625	63,175
684,75	64,813
684,875	66,856
685	67,649
685,125	65,789
685,25	60,706
685,375	57,664
685,5	57,791
685,625	58,52
685,75	59,628
685,875	62,331
686	64,328
686,125	64,606
686,25	64,036
686,375	61,667
686,5	58,685
686,625	56,248
686,75	59,187
686,875	65,377
687	65,268
687,125	61,149
687,25	57,791
687,375	56,968
687,5	57,438
687,625	57,916
687,75	59,335
687,875	63,436
688	65,197
688,125	63,522
688,25	62,577
688,375	61,066
688,5	59,752
688,625	60,776
688,75	62,77
688,875	64,339
689	65,693
689,125	66,519
689,25	65,984
689,375	63,167
689,5	60,563
689,625	60,064
689,75	59,838
689,875	57,958
690	56,357
690,125	59,078
690,25	62,487
690,375	63,528
690,5	64,524
690,625	64,483
690,75	61,751
690,875	59,402
691	58,841
691,125	59,275
691,25	60,905
691,375	65,267
691,5	66,892
691,625	64,349
691,75	63,516
691,875	62,532
692	59,21
692,125	57,319
692,25	58,452
692,375	58,991
692,5	57,2
692,625	55,411
692,75	54,836
692,875	56,275
693	59,799
693,125	61,452
693,25	59,816
693,375	59,126
693,5	58,266
693,625	56,33
693,75	54,075
693,875	53,139
694	52,24
694,125	52,719
694,25	52,744
694,375	51,572
694,5	48,701
694,625	45,776
694,75	43,12
694,875	40,211
695	40,226
695,125	43,36
695,25	48,906
695,375	53,853
695,5	55,849
695,625	56,022
695,75	56,219
695,875	54,886
696	54,006
696,125	54,465
696,25	56,501
696,375	57,237
696,5	57,122
696,625	57,335
696,75	58,831
696,875	60,447
697	60,393
697,125	60,559
697,25	60,754
697,375	58,915
697,5	57,947
697,625	60,229
697,75	63,969
697,875	65,917
698	65,122
698,125	65,285
698,25	65,178
698,375	64,229
698,5	61,963
698,625	59,283
698,75	58,754
698,875	60,111
699	61,336
699,125	62,356
699,25	63,602
699,375	65,258
699,5	66,476
699,625	66,809
699,75	66,015
699,875	64,797
700	63,939
700,125	62,543
700,25	59,45
700,375	55,499
700,5	53,243
700,625	54,628
700,75	59,778
700,875	64,763
701	65,447
701,125	61,443
701,25	57,168
701,375	58,555
701,5	60,839
701,625	60,717
701,75	62,881
701,875	67,976
702	72,423
702,125	70,372
702,25	64,96
702,375	63,261
702,5	63,532
702,625	63,119
702,75	60,509
702,875	56,666
703	54,791
703,125	56,992
703,25	59,364
703,375	60,17
703,5	59,959
703,625	61,521
703,75	62,101
703,875	59,974
704	57,77
704,125	58,4
704,25	59,478
704,375	59,51
704,5	60,428
704,625	62,685
704,75	62,483
704,875	61,261
705	59,895
705,125	59,77
705,25	58,621
705,375	60,365
705,5	62,7
705,625	62,624
705,75	61,268
705,875	62,187
706	61,267
706,125	55,76
706,25	52,625
706,375	54,417
706,5	57,655
706,625	59,866
706,75	61,624
706,875	63,664
707	64,303
707,125	63,353
707,25	60,591
707,375	57,134
707,5	55,781
707,625	57,933
707,75	61,877
707,875	63,48
708	61,254
708,125	60,262
708,25	64,463
708,375	67,099
708,5	65,575
708,625	63,271
708,75	61,879
708,875	61,838
709	59,144
709,125	57,137
709,25	58,7
709,375	60,66
709,5	62,444
709,625	63,229
709,75	61,164
709,875	57,784
710	56,805
710,125	59,443
710,25	61,533
710,375	60,851
710,5	60,333
710,625	60,133
710,75	58,356
710,875	55,901
711	55,006
711,125	57,144
711,25	59,754
711,375	60,267
711,5	58,803
711,625	55,994
711,75	53,47
711,875	53,608
712	55,471
712,125	57,871
712,25	58,292
712,375	57,624
712,5	59,763
712,625	61,704
712,75	59,597
712,875	56,221
713	56,241
713,125	58,628
713,25	62,521
713,375	65,266
713,5	67,381
713,625	67,426
713,75	63,953
713,875	62,12
714	61,659
714,125	62,136
714,25	63,057
714,375	64,696
714,5	64,666
714,625	63,255
714,75	61,683
714,875	61,773
715	63,643
715,125	64,285
715,25	61,644
715,375	58,446
715,5	56,483
715,625	55,666
715,75	54,275
715,875	52,475
716	51,295
716,125	52,451
716,25	56,386
716,375	57,998
716,5	57,425
716,625	56,032
716,75	55,769
716,875	55,448
717	56,421
717,125	58,703
717,25	61,071
717,375	62,598
717,5	61,439
717,625	59,062
717,75	57,297
717,875	55,911
718	55,618
718,125	57,27
718,25	58,137
718,375	56,568
718,5	55,741
718,625	59,691
718,75	66,061
718,875	70,34
719	72,44
719,125	72,114
719,25	70,358
719,375	68,86
719,5	64,92
719,625	61,513
719,75	62,478
719,875	65,609
720	66,7
720,125	63,578
720,25	57,773
720,375	54,846
720,5	55,116
720,625	55,089
720,75	52,998
720,875	51,747
721	52,803
721,125	54,17
721,25	55,244
721,375	54,413
721,5	54,724
721,625	56,733
721,75	57,561
721,875	56,424
722	56,532
722,125	58,832
722,25	62,77
722,375	66,963
722,5	69,866
722,625	68,829
722,75	65,334
722,875	64,783
723	66,516
723,125	66,536
723,25	61,177
723,375	56,248
723,5	55,094
723,625	58,047
723,75	59,863
723,875	58,448
724	57,652
724,125	57,241
724,25	56,052
724,375	56,251
724,5	58,305
724,625	59,819
724,75	58,041
724,875	55,301
725	54,057
725,125	55,179
725,25	58,636
725,375	60,372
725,5	60,152
725,625	58,627
725,75	58,29
725,875	60,223
726	62,53
726,125	61,813
726,25	59,922
726,375	59,999
726,5	59,951
726,625	60,712
726,75	62,523
726,875	59,868
727	56,215
727,125	56,306
727,25	58,1
727,375	59,842
727,5	59,628
727,625	57,356
727,75	56,21
727,875	56,608
728	58,719
728,125	59,748
728,25	58,432
728,375	57,594
728,5	54,618
728,625	52,11
728,75	51,779
728,875	52,683
729	54,733
729,125	56,859
729,25	57,498
729,375	56,816
729,5	54,656
729,625	52,121
729,75	53,299
729,875	57,082
730	59,496
730,125	59,099
730,25	59,468
730,375	61,559
730,5	62,772
730,625	62,005
730,75	60,681
730,875	60,106
731	60,169
731,125	59,83
731,25	58,946
731,375	57,495
731,5	56,847
731,625	59,308
731,75	60,337
731,875	60,852
732	63,254
732,125	65,422
732,25	66,45
732,375	65,432
732,5	66,109
732,625	69,044
732,75	71,045
732,875	70,285
733	66,948
733,125	61,056
733,25	54,095
733,375	51,617
733,5	54,651
733,625	60,739
733,75	65,208
733,875	66,689
734	64,916
734,125	61,621
734,25	60,22
734,375	61,304
734,5	61,975
734,625	63,257
734,75	64,979
734,875	66,076
735	64,976
735,125	63,802
735,25	62,552
735,375	60,781
735,5	59,467
735,625	60,223
735,75	62,166
735,875	62,655
736	62,186
736,125	62,492
736,25	62,168
736,375	60,314
736,5	58,405
736,625	59,162
736,75	59,806
736,875	58,842
737	58,243
737,125	57,379
737,25	55,744
737,375	56,217
737,5	59,11
737,625	61,98
737,75	61,66
737,875	60,267
738	60,095
738,125	61,213
738,25	61,073
738,375	59,67
738,5	57,82
738,625	57,076
738,75	58,511
738,875	60,449
739	60,14
739,125	58,056
739,25	59,069
739,375	62,7
739,5	65,023
739,625	64,274
739,75	63,631
739,875	64,259
740	63,275
740,125	60,76
740,25	58,461
740,375	58,61
740,5	60,252
740,625	61,302
740,75	61,524
740,875	62,02
741	60,316
741,125	58,904
741,25	61,285
741,375	64,375
741,5	65,984
741,625	66,05
741,75	66,111
741,875	65,665
742	63,18
742,125	59,046
742,25	58,127
742,375	59,188
742,5	60,4
742,625	59,011
742,75	58,274
742,875	59,294
743	58,874
743,125	59,724
743,25	61,648
743,375	61,651
743,5	61,292
743,625	62,431
743,75	62,725
743,875	60,237
744	59,648
744,125	60,698
744,25	61,136
744,375	60,845
744,5	61,058
744,625	62,292
744,75	64,386
744,875	63,961
745	62,498
745,125	60,509
745,25	58,446
745,375	58,699
745,5	59,141
745,625	57,212
745,75	55,773
745,875	56,379
746	57,211
746,125	56,322
746,25	55,631
746,375	56,225
746,5	55,836
746,625	54,547
746,75	56,563
746,875	60,918
747	65,068
747,125	65,814
747,25	61,876
747,375	57,404
747,5	56,008
747,625	58,326
747,75	61,335
747,875	61,017
748	58,899
748,125	57,166
748,25	56,352
748,375	57,281
748,5	58,616
748,625	58,687
748,75	59,169
748,875	59,048
749	58,24
749,125	58,163
749,25	59,671
749,375	61,366
749,5	61,412
749,625	59,497
749,75	58,383
749,875	59,868
750	61,328
750,125	60,841
750,25	62,034
750,375	63,86
750,5	64,982
750,625	64,739
750,75	65,152
750,875	66,148
751	64,731
751,125	62,902
751,25	62,058
751,375	62,341
751,5	62,496
751,625	63,234
751,75	62,289
751,875	60,481
752	61,381
752,125	63,828
752,25	63,938
752,375	63,282
752,5	61,914
752,625	62,884
752,75	66,667
752,875	66,6
753	63,205
753,125	59,632
753,25	59,094
753,375	60,491
753,5	59,414
753,625	56,679
753,75	57,564
753,875	61,196
754	61,49
754,125	58,407
754,25	58,702
754,375	60,885
754,5	60,879
754,625	59,438
754,75	60,422
754,875	62,222
755	63,112
755,125	63,34
755,25	61,311
755,375	59,352
755,5	59,495
755,625	60,194
755,75	58,787
[truncated: 754 more rows]
